# Supplementary material for: Osteopenia Metabolomic Biomarkers for Early Warning of Osteoporosis
Source: Metabolites. 2025 Jan 20;15(1):66. doi: 10.3390/metabo15010066 (PMC11767427; doi:10.3390/metabo15010066)
Supplement: Supplementary file 1 [file metabolites-15-00066-s001.zip]

Archive with 5 entries (5 files):
- Table S1(trend).csv
- Table S2(iENA).csv
- Table S3(DMA).csv
- Table S4(WGCNA).csv
- Table S5(Mediation).xlsx
