# Supplementary material for: Osteopenia Metabolomic Biomarkers for Early Warning of Osteoporosis
Source: Metabolites. 2025 Jan 20;15(1):66. doi: 10.3390/metabo15010066 (PMC11767427; doi:10.3390/metabo15010066)
Supplement: Supplementary file 1 [file metabolites-15-00066-s001.zip › Table S1(trend).csv]

female					male
carnitine					lysoPhosphatidylcholine_acyl_C18_1
tetradecanoylcarnitine					Phosphatidylcholine_diacyl_C28_1
hexadecenoylcarnitine					Phosphatidylcholine_diacyl_C30_0
acetylcarnitine					Phosphatidylcholine_diacyl_C36_4
methylmalonylcarnitine hydroxyvalerylcarnitine					Phosphatidylcholine_diacyl_C38_4
tiglylcarnitine					hydroxysphingomyeline_C16_1
Phosphatidylcholine diacyl C38:3					Proline
Phosphatidylcholine diacyl C40:6					Asymmetric_dimethylarginine
Phosphatidylcholine diacyl C42:0
Sphingomyeline C24:0
Arginine
Glycine
t4 hydroxyproline
