# Supplementary material for: Osteopenia Metabolomic Biomarkers for Early Warning of Osteoporosis
Source: Metabolites. 2025 Jan 20;15(1):66. doi: 10.3390/metabo15010066 (PMC11767427; doi:10.3390/metabo15010066)
Supplement: Supplementary file 1 [file metabolites-15-00066-s001.zip › Table S2(iENA).csv]

Female	HMDB ID		Male	HMDB ID
dodecanoycarnitine	NA		carnitine	HMDB0000062
tetradecenoylcarnitine	NA		pimelylcarnitine	HMDB0013328
octadecadienylcarnitine	NA		nonaylcarnitine	HMDB0013288
methylglutarylcarnitine	NA		lysoPhosphatidylcholine acyl C16:1	NA
tiglylcarnitine	HMDB0002366		lysoPhosphatidylcholine acyl C26:0	NA
hexenoylcarnitine	NA		lysoPhosphatidylcholine acyl C28:0	NA
octanoylcarnitine	HMDB0000791		lysoPhosphatidylcholine acyl C28:1	NA
nonaylcarnitine	HMDB0013288		Phosphatidylcholine diacyl C24:0	NA
lysoPhosphatidylcholine acyl C14:0	NA		Phosphatidylcholine diacyl C26:0	NA
lysoPhosphatidylcholine acyl C16:0	NA		Phosphatidylcholine acyl-alkyl C30:1	NA
lysoPhosphatidylcholine acyl C16:1	NA		Phosphatidylcholine acyl-alkyl C38:4	NA
lysoPhosphatidylcholine acyl C18:0	NA		hydroxysphingomyeline C14:1	HMDB0013462
lysoPhosphatidylcholine acyl C18:1	NA		hydroxysphingomyeline C16:1	HMDB0013463
lysoPhosphatidylcholine acyl C18:2	NA		hydroxysphingomyeline C22:1	HMDB0013466
lysoPhosphatidylcholine acyl C20:3	NA		Sphingomyeline C16:0	NA
lysoPhosphatidylcholine acyl C28:0	NA		Alanine	HMDB0000161
Phosphatidylcholine diacyl C24:0	NA		Arginine	HMDB0000517
Phosphatidylcholine diacyl C26:0	NA		Glutamine	HMDB0000641
Phosphatidylcholine diacyl C32:0	NA		Lysine	HMDB0000182
Phosphatidylcholine diacyl C32:3	NA		Methionine	HMDB0000696
Phosphatidylcholine diacyl C34:1	NA		Phenylalanine	HMDB0000159
Phosphatidylcholine diacyl C36:0	NA		Proline	HMDB0000162
Phosphatidylcholine diacyl C36:4	NA		Serine	HMDB0000187
Phosphatidylcholine diacyl C38:3	NA		Threonine	HMDB0000167
Phosphatidylcholine diacyl C38:4	NA		Valine	HMDB0000883
Phosphatidylcholine diacyl C40:4	NA		Acetylornithine	NA
Phosphatidylcholine acyl-alkyl C30:2	NA		Symmetric dimethylarginine	HMDB0003334
Phosphatidylcholine acyl-alkyl C32:1	NA		alpha-Aminoadipic acid	HMDB0000510
Phosphatidylcholine acyl-alkyl C32:2	NA		DOPA	HMDB0000609
Phosphatidylcholine acyl-alkyl C36:3	NA		Dopamine	HMDB0000073
Phosphatidylcholine acyl-alkyl C36:4	NA		Nitrotyrosine	HMDB0001904
Phosphatidylcholine acyl-alkyl C36:5	NA		c4-hydroxyproline	NA
Phosphatidylcholine acyl-alkyl C38:3	NA		Phenylethylamine	HMDB0012275
Phosphatidylcholine acyl-alkyl C38:4	NA		Spermine	HMDB0001256
Phosphatidylcholine acyl-alkyl C40:3	NA		Taurine	HMDB0000251
Sphingomyeline C16:1	NA
Sphingomyeline C24:0	NA
Arginine	HMDB0000517
Aspartate	HMDB0000191
Phenylalanine	HMDB0000159
Threonine	HMDB0000167
Tyrosine	HMDB0000158
alpha-Aminoadipic acid	HMDB0000510
Dopamine	HMDB0000073
Nitrotyrosine	HMDB0001904
c4-hydroxyproline	NA
Phenylethylamine	HMDB0012275
Spermine	HMDB0001256
