# Supplementary material for: Osteopenia Metabolomic Biomarkers for Early Warning of Osteoporosis
Source: Metabolites. 2025 Jan 20;15(1):66. doi: 10.3390/metabo15010066 (PMC11767427; doi:10.3390/metabo15010066)
Supplement: Supplementary file 1 [file metabolites-15-00066-s001.zip › Table S3(DMA).csv]

Female			Male
butyrylcarnitine			glutarylcarnitine hydroxyhexanoylcarnitine
Phosphatidylcholine diacyl C32:0			lysoPhosphatidylcholine acyl C16:0
Phosphatidylcholine diacyl C34:1			lysoPhosphatidylcholine acyl C18:1
Phosphatidylcholine diacyl C36:1			Phosphatidylcholine diacyl C34:1
Phosphatidylcholine diacyl C38:3			Sphingomyeline C26:1
Phosphatidylcholine diacyl C38:4			Arginine
Phosphatidylcholine diacyl C38:5			Glutamine
Phosphatidylcholine diacyl C40:1			Ornithine
Phosphatidylcholine diacyl C40:3			Serine
Phosphatidylcholine diacyl C40:4			Threonine
Phosphatidylcholine diacyl C40:5			Tyrosine
Phosphatidylcholine diacyl C40:6			Valine
Phosphatidylcholine diacyl C42:0			Spermine
Phosphatidylcholine diacyl C42:5
Phosphatidylcholine diacyl C42:6
Phosphatidylcholine acyl alkyl C32:2
Phosphatidylcholine acyl alkyl C34:0
Phosphatidylcholine acyl alkyl C34:1
Phosphatidylcholine acyl alkyl C36:1
Phosphatidylcholine acyl alkyl C36:3
Phosphatidylcholine acyl alkyl C36:4
Phosphatidylcholine acyl alkyl C38:3
Phosphatidylcholine acyl alkyl C38£º4
Phosphatidylcholine acyl alkyl C38£º5
Phosphatidylcholine acyl alkyl C40£º4
Phosphatidylcholine acyl alkyl C40£º5
Phosphatidylcholine acyl alkyl C42£º2
Sphingomyeline C20£º2
Glycine
Asymmetric dimethylarginine
Spermidine
