# Supplementary material for: Osteopenia Metabolomic Biomarkers for Early Warning of Osteoporosis
Source: Metabolites. 2025 Jan 20;15(1):66. doi: 10.3390/metabo15010066 (PMC11767427; doi:10.3390/metabo15010066)
Supplement: Supplementary file 1 [file metabolites-15-00066-s001.zip › Table S4(WGCNA).csv]

Female					Male
nodeName	altName	nodeAttr[nodesPresent, ]			nodeName	altName	nodeAttr[nodesPresent, ]
1_carnitine	1_carnitine	grey			1_carnitine	1_carnitine	grey
2_decanoylcarnitine	2_decanoylcarnitine	grey			2_decanoylcarnitine	2_decanoylcarnitine	grey
3_decenoylcarnitine	3_decenoylcarnitine	grey			3_decenoylcarnitine	3_decenoylcarnitine	grey
4_decadienylcarnitine	4_decadienylcarnitine	grey			4_decadienylcarnitine	4_decadienylcarnitine	grey
5_dodecanoycarnitine	5_dodecanoycarnitine	grey			5_dodecanoycarnitine	5_dodecanoycarnitine	grey
6_dodecanedioylcarnitine	6_dodecanedioylcarnitine	grey			6_dodecanedioylcarnitine	6_dodecanedioylcarnitine	grey
7_dodecenoylcarnitine	7_dodecenoylcarnitine	grey			7_dodecenoylcarnitine	7_dodecenoylcarnitine	grey
8_tetradecanoylcarnitine	8_tetradecanoylcarnitine	grey			8_tetradecanoylcarnitine	8_tetradecanoylcarnitine	grey
9_tetradecenoylcarnitine	9_tetradecenoylcarnitine	grey			9_tetradecenoylcarnitine	9_tetradecenoylcarnitine	grey
10_hydroxytetradecenolycarnitine	10_hydroxytetradecenolycarnitine	grey			10_hydroxytetradecenolycarnitine	10_hydroxytetradecenolycarnitine	grey
11_tetradecadienylcarnitine	11_tetradecadienylcarnitine	grey			11_tetradecadienylcarnitine	11_tetradecadienylcarnitine	grey
12_hydroxytetradecadienylcarnitine	12_hydroxytetradecadienylcarnitine	grey			12_hydroxytetradecadienylcarnitine	12_hydroxytetradecadienylcarnitine	grey
13_hexadecanoylcarnitine	13_hexadecanoylcarnitine	grey			13_hexadecanoylcarnitine	13_hexadecanoylcarnitine	grey
14_hydroxyhexadecanoylcarnitine	14_hydroxyhexadecanoylcarnitine	grey			14_hydroxyhexadecanoylcarnitine	14_hydroxyhexadecanoylcarnitine	grey
15_hexadecenoylcarnitine	15_hexadecenoylcarnitine	grey			15_hexadecenoylcarnitine	15_hexadecenoylcarnitine	grey
16_hydroxyhexadecenoylcarnitine	16_hydroxyhexadecenoylcarnitine	grey			16_hydroxyhexadecenoylcarnitine	16_hydroxyhexadecenoylcarnitine	grey
17_hexadecadienylcarnitine	17_hexadecadienylcarnitine	grey			17_hexadecadienylcarnitine	17_hexadecadienylcarnitine	grey
18_hydroxyhexadecadienylcarnitine	18_hydroxyhexadecadienylcarnitine	grey			18_hydroxyhexadecadienylcarnitine	18_hydroxyhexadecadienylcarnitine	grey
19_octadecanoylcarnitine	19_octadecanoylcarnitine	grey			19_octadecanoylcarnitine	19_octadecanoylcarnitine	grey
20_octadecenoylcarnitine	20_octadecenoylcarnitine	grey			20_octadecenoylcarnitine	20_octadecenoylcarnitine	grey
21_hydroxyoctadecenolycarnitine	21_hydroxyoctadecenolycarnitine	grey			21_hydroxyoctadecenolycarnitine	21_hydroxyoctadecenolycarnitine	grey
22_octadecadienylcarnitine	22_octadecadienylcarnitine	grey			22_octadecadienylcarnitine	22_octadecadienylcarnitine	grey
23_acetylcarnitine	23_acetylcarnitine	grey			23_acetylcarnitine	23_acetylcarnitine	grey
24_propionylcarnitine	24_propionylcarnitine	grey			24_propionylcarnitine	24_propionylcarnitine	grey
25_hydroxybutyrylcarnitine	25_hydroxybutyrylcarnitine	grey			25_hydroxybutyrylcarnitine	25_hydroxybutyrylcarnitine	grey
26_hydroxypropionylcarnitine	26_hydroxypropionylcarnitine	grey			26_hydroxypropionylcarnitine	26_hydroxypropionylcarnitine	grey
27_propenoylcarnitine	27_propenoylcarnitine	grey			27_propenoylcarnitine	27_propenoylcarnitine	grey
28_butyrylcarnitine	28_butyrylcarnitine	grey			28_butyrylcarnitine	28_butyrylcarnitine	grey
29_butenylcarnitine	29_butenylcarnitine	grey			29_butenylcarnitine	29_butenylcarnitine	grey
30_hexanoylcarnitine	30_hexanoylcarnitine	grey			30_hexanoylcarnitine	30_hexanoylcarnitine	grey
31_valerylcarnitine	31_valerylcarnitine	grey			31_valerylcarnitine	31_valerylcarnitine	grey
32_methylglutarylcarnitine	32_methylglutarylcarnitine	grey			32_methylglutarylcarnitine	32_methylglutarylcarnitine	grey
33_methylmalonylcarnitine,hydroxyvalerylcarnitine	33_methylmalonylcarnitine,hydroxyvalerylcarnitine	grey			33_methylmalonylcarnitine_hydroxyvalerylcarnitine	33_methylmalonylcarnitine_hydroxyvalerylcarnitine	grey
34_tiglylcarnitine	34_tiglylcarnitine	grey			34_tiglylcarnitine	34_tiglylcarnitine	grey
35_glutaconylcarnitine	35_glutaconylcarnitine	grey			35_glutaconylcarnitine	35_glutaconylcarnitine	grey
36_glutarylcarnitine,hydroxyhexanoylcarnitine	36_glutarylcarnitine,hydroxyhexanoylcarnitine	grey			36_glutarylcarnitine_hydroxyhexanoylcarnitine	36_glutarylcarnitine_hydroxyhexanoylcarnitine	grey
37_hexenoylcarnitine	37_hexenoylcarnitine	grey			37_hexenoylcarnitine	37_hexenoylcarnitine	grey
38_pimelylcarnitine	38_pimelylcarnitine	grey			38_pimelylcarnitine	38_pimelylcarnitine	grey
39_octanoylcarnitine	39_octanoylcarnitine	grey			39_octanoylcarnitine	39_octanoylcarnitine	grey
40_nonaylcarnitine	40_nonaylcarnitine	grey			40_nonaylcarnitine	40_nonaylcarnitine	grey
41_lysoPhosphatidylcholine acyl C14:0	41_lysoPhosphatidylcholine acyl C14:0	grey			41_lysoPhosphatidylcholine acyl C14:0	41_lysoPhosphatidylcholine acyl C14:0	grey
42_lysoPhosphatidylcholine acyl C16:0	42_lysoPhosphatidylcholine acyl C16:0	grey			42_lysoPhosphatidylcholine acyl C16:0	42_lysoPhosphatidylcholine acyl C16:0	grey
43_lysoPhosphatidylcholine acyl C16:1	43_lysoPhosphatidylcholine acyl C16:1	grey			43_lysoPhosphatidylcholine acyl C16:1	43_lysoPhosphatidylcholine acyl C16:1	grey
44_lysoPhosphatidylcholine acyl C17:0	44_lysoPhosphatidylcholine acyl C17:0	grey			44_lysoPhosphatidylcholine acyl C17:0	44_lysoPhosphatidylcholine acyl C17:0	grey
45_lysoPhosphatidylcholine acyl C18:0	45_lysoPhosphatidylcholine acyl C18:0	grey			45_lysoPhosphatidylcholine acyl C18:0	45_lysoPhosphatidylcholine acyl C18:0	grey
46_lysoPhosphatidylcholine acyl C18:1	46_lysoPhosphatidylcholine acyl C18:1	grey			46_lysoPhosphatidylcholine acyl C18:1	46_lysoPhosphatidylcholine acyl C18:1	grey
47_lysoPhosphatidylcholine acyl C18:2	47_lysoPhosphatidylcholine acyl C18:2	grey			47_lysoPhosphatidylcholine acyl C18:2	47_lysoPhosphatidylcholine acyl C18:2	grey
48_lysoPhosphatidylcholine acyl C20:3	48_lysoPhosphatidylcholine acyl C20:3	grey			48_lysoPhosphatidylcholine acyl C20:3	48_lysoPhosphatidylcholine acyl C20:3	grey
49_lysoPhosphatidylcholine acyl C20:4	49_lysoPhosphatidylcholine acyl C20:4	grey			49_lysoPhosphatidylcholine acyl C20:4	49_lysoPhosphatidylcholine acyl C20:4	grey
50_lysoPhosphatidylcholine acyl C24:0	50_lysoPhosphatidylcholine acyl C24:0	grey			50_lysoPhosphatidylcholine acyl C24:0	50_lysoPhosphatidylcholine acyl C24:0	grey
51_lysoPhosphatidylcholine acyl C26:0	51_lysoPhosphatidylcholine acyl C26:0	grey			51_lysoPhosphatidylcholine acyl C26:0	51_lysoPhosphatidylcholine acyl C26:0	grey
52_lysoPhosphatidylcholine acyl C26:1	52_lysoPhosphatidylcholine acyl C26:1	grey			52_lysoPhosphatidylcholine acyl C26:1	52_lysoPhosphatidylcholine acyl C26:1	grey
53_lysoPhosphatidylcholine acyl C28:0	53_lysoPhosphatidylcholine acyl C28:0	grey			53_lysoPhosphatidylcholine acyl C28:0	53_lysoPhosphatidylcholine acyl C28:0	grey
54_lysoPhosphatidylcholine acyl C28:1	54_lysoPhosphatidylcholine acyl C28:1	grey			54_lysoPhosphatidylcholine acyl C28:1	54_lysoPhosphatidylcholine acyl C28:1	grey
55_Phosphatidylcholine diacyl C24:0	55_Phosphatidylcholine diacyl C24:0	grey			55_Phosphatidylcholine diacyl C24:0	55_Phosphatidylcholine diacyl C24:0	grey
56_Phosphatidylcholine diacyl C26:0	56_Phosphatidylcholine diacyl C26:0	grey			56_Phosphatidylcholine diacyl C26:0	56_Phosphatidylcholine diacyl C26:0	grey
57_Phosphatidylcholine diacyl C28:1	57_Phosphatidylcholine diacyl C28:1	grey			57_Phosphatidylcholine diacyl C28:1	57_Phosphatidylcholine diacyl C28:1	blue
58_Phosphatidylcholine diacyl C30:0	58_Phosphatidylcholine diacyl C30:0	brown			58_Phosphatidylcholine diacyl C30:0	58_Phosphatidylcholine diacyl C30:0	blue
59_Phosphatidylcholine diacyl C32:0	59_Phosphatidylcholine diacyl C32:0	brown			59_Phosphatidylcholine diacyl C32:0	59_Phosphatidylcholine diacyl C32:0	blue
60_Phosphatidylcholine diacyl C32:1	60_Phosphatidylcholine diacyl C32:1	brown			60_Phosphatidylcholine diacyl C32:1	60_Phosphatidylcholine diacyl C32:1	blue
61_Phosphatidylcholine diacyl C32:3	61_Phosphatidylcholine diacyl C32:3	grey			61_Phosphatidylcholine diacyl C32:3	61_Phosphatidylcholine diacyl C32:3	turquoise
62_Phosphatidylcholine diacyl C34:1	62_Phosphatidylcholine diacyl C34:1	brown			62_Phosphatidylcholine diacyl C34:1	62_Phosphatidylcholine diacyl C34:1	blue
63_Phosphatidylcholine diacyl C34:2	63_Phosphatidylcholine diacyl C34:2	turquoise			63_Phosphatidylcholine diacyl C34:2	63_Phosphatidylcholine diacyl C34:2	turquoise
64_Phosphatidylcholine diacyl C34:3	64_Phosphatidylcholine diacyl C34:3	brown			64_Phosphatidylcholine diacyl C34:3	64_Phosphatidylcholine diacyl C34:3	turquoise
65_Phosphatidylcholine diacyl C34:4	65_Phosphatidylcholine diacyl C34:4	brown			65_Phosphatidylcholine diacyl C34:4	65_Phosphatidylcholine diacyl C34:4	turquoise
66_Phosphatidylcholine diacyl C36:0	66_Phosphatidylcholine diacyl C36:0	turquoise			66_Phosphatidylcholine diacyl C36:0	66_Phosphatidylcholine diacyl C36:0	turquoise
67_Phosphatidylcholine diacyl C36:1	67_Phosphatidylcholine diacyl C36:1	brown			67_Phosphatidylcholine diacyl C36:1	67_Phosphatidylcholine diacyl C36:1	blue
68_Phosphatidylcholine diacyl C36:2	68_Phosphatidylcholine diacyl C36:2	turquoise			68_Phosphatidylcholine diacyl C36:2	68_Phosphatidylcholine diacyl C36:2	turquoise
69_Phosphatidylcholine diacyl C36:3	69_Phosphatidylcholine diacyl C36:3	turquoise			69_Phosphatidylcholine diacyl C36:3	69_Phosphatidylcholine diacyl C36:3	turquoise
70_Phosphatidylcholine diacyl C36:4	70_Phosphatidylcholine diacyl C36:4	turquoise			70_Phosphatidylcholine diacyl C36:4	70_Phosphatidylcholine diacyl C36:4	grey
71_Phosphatidylcholine diacyl C36:5	71_Phosphatidylcholine diacyl C36:5	brown			71_Phosphatidylcholine diacyl C36:5	71_Phosphatidylcholine diacyl C36:5	turquoise
72_Phosphatidylcholine diacyl C36:6	72_Phosphatidylcholine diacyl C36:6	brown			72_Phosphatidylcholine diacyl C36:6	72_Phosphatidylcholine diacyl C36:6	turquoise
73_Phosphatidylcholine diacyl C38:0	73_Phosphatidylcholine diacyl C38:0	turquoise			73_Phosphatidylcholine diacyl C38:0	73_Phosphatidylcholine diacyl C38:0	turquoise
74_Phosphatidylcholine diacyl C38:3	74_Phosphatidylcholine diacyl C38:3	brown			74_Phosphatidylcholine diacyl C38:3	74_Phosphatidylcholine diacyl C38:3	blue
75_Phosphatidylcholine diacyl C38:4	75_Phosphatidylcholine diacyl C38:4	turquoise			75_Phosphatidylcholine diacyl C38:4	75_Phosphatidylcholine diacyl C38:4	grey
76_Phosphatidylcholine diacyl C38:5	76_Phosphatidylcholine diacyl C38:5	brown			76_Phosphatidylcholine diacyl C38:5	76_Phosphatidylcholine diacyl C38:5	turquoise
77_Phosphatidylcholine diacyl C38:6	77_Phosphatidylcholine diacyl C38:6	brown			77_Phosphatidylcholine diacyl C38:6	77_Phosphatidylcholine diacyl C38:6	turquoise
78_Phosphatidylcholine diacyl C40:1	78_Phosphatidylcholine diacyl C40:1	blue			78_Phosphatidylcholine diacyl C40:1	78_Phosphatidylcholine diacyl C40:1	turquoise
79_Phosphatidylcholine diacyl C40:2	79_Phosphatidylcholine diacyl C40:2	blue			79_Phosphatidylcholine diacyl C40:2	79_Phosphatidylcholine diacyl C40:2	grey
80_Phosphatidylcholine diacyl C40:3	80_Phosphatidylcholine diacyl C40:3	blue			80_Phosphatidylcholine diacyl C40:3	80_Phosphatidylcholine diacyl C40:3	grey
81_Phosphatidylcholine diacyl C40:4	81_Phosphatidylcholine diacyl C40:4	brown			81_Phosphatidylcholine diacyl C40:4	81_Phosphatidylcholine diacyl C40:4	blue
82_Phosphatidylcholine diacyl C40:5	82_Phosphatidylcholine diacyl C40:5	brown			82_Phosphatidylcholine diacyl C40:5	82_Phosphatidylcholine diacyl C40:5	blue
83_Phosphatidylcholine diacyl C40:6	83_Phosphatidylcholine diacyl C40:6	brown			83_Phosphatidylcholine diacyl C40:6	83_Phosphatidylcholine diacyl C40:6	turquoise
84_Phosphatidylcholine diacyl C42:0	84_Phosphatidylcholine diacyl C42:0	blue			84_Phosphatidylcholine diacyl C42:0	84_Phosphatidylcholine diacyl C42:0	blue
85_Phosphatidylcholine diacyl C42:1	85_Phosphatidylcholine diacyl C42:1	turquoise			85_Phosphatidylcholine diacyl C42:1	85_Phosphatidylcholine diacyl C42:1	turquoise
86_Phosphatidylcholine diacyl C42:2	86_Phosphatidylcholine diacyl C42:2	blue			86_Phosphatidylcholine diacyl C42:2	86_Phosphatidylcholine diacyl C42:2	turquoise
87_Phosphatidylcholine diacyl C42:4	87_Phosphatidylcholine diacyl C42:4	blue			87_Phosphatidylcholine diacyl C42:4	87_Phosphatidylcholine diacyl C42:4	grey
88_Phosphatidylcholine diacyl C42:5	88_Phosphatidylcholine diacyl C42:5	blue			88_Phosphatidylcholine diacyl C42:5	88_Phosphatidylcholine diacyl C42:5	grey
89_Phosphatidylcholine diacyl C42:6	89_Phosphatidylcholine diacyl C42:6	blue			89_Phosphatidylcholine diacyl C42:6	89_Phosphatidylcholine diacyl C42:6	grey
90_Phosphatidylcholine acyl-alkyl C30:0	90_Phosphatidylcholine acyl-alkyl C30:0	grey			90_Phosphatidylcholine acyl-alkyl C30:0	90_Phosphatidylcholine acyl-alkyl C30:0	blue
91_Phosphatidylcholine acyl-alkyl C30:1	91_Phosphatidylcholine acyl-alkyl C30:1	grey			91_Phosphatidylcholine acyl-alkyl C30:1	91_Phosphatidylcholine acyl-alkyl C30:1	grey
92_Phosphatidylcholine acyl-alkyl C30:2	92_Phosphatidylcholine acyl-alkyl C30:2	grey			92_Phosphatidylcholine acyl-alkyl C30:2	92_Phosphatidylcholine acyl-alkyl C30:2	grey
93_Phosphatidylcholine acyl-alkyl C32:1	93_Phosphatidylcholine acyl-alkyl C32:1	turquoise			93_Phosphatidylcholine acyl-alkyl C32:1	93_Phosphatidylcholine acyl-alkyl C32:1	turquoise
94_Phosphatidylcholine acyl-alkyl C32:2	94_Phosphatidylcholine acyl-alkyl C32:2	turquoise			94_Phosphatidylcholine acyl-alkyl C32:2	94_Phosphatidylcholine acyl-alkyl C32:2	turquoise
95_Phosphatidylcholine acyl-alkyl C34:0	95_Phosphatidylcholine acyl-alkyl C34:0	turquoise			95_Phosphatidylcholine acyl-alkyl C34:0	95_Phosphatidylcholine acyl-alkyl C34:0	turquoise
96_Phosphatidylcholine acyl-alkyl C34:1	96_Phosphatidylcholine acyl-alkyl C34:1	brown			96_Phosphatidylcholine acyl-alkyl C34:1	96_Phosphatidylcholine acyl-alkyl C34:1	blue
97_Phosphatidylcholine acyl-alkyl C34:2	97_Phosphatidylcholine acyl-alkyl C34:2	grey			97_Phosphatidylcholine acyl-alkyl C34:2	97_Phosphatidylcholine acyl-alkyl C34:2	turquoise
98_Phosphatidylcholine acyl-alkyl C34:3	98_Phosphatidylcholine acyl-alkyl C34:3	grey			98_Phosphatidylcholine acyl-alkyl C34:3	98_Phosphatidylcholine acyl-alkyl C34:3	turquoise
99_Phosphatidylcholine acyl-alkyl C36:0	99_Phosphatidylcholine acyl-alkyl C36:0	turquoise			99_Phosphatidylcholine acyl-alkyl C36:0	99_Phosphatidylcholine acyl-alkyl C36:0	turquoise
100_Phosphatidylcholine acyl-alkyl C36:1	100_Phosphatidylcholine acyl-alkyl C36:1	turquoise			100_Phosphatidylcholine acyl-alkyl C36:1	100_Phosphatidylcholine acyl-alkyl C36:1	turquoise
101_Phosphatidylcholine acyl-alkyl C36:2	101_Phosphatidylcholine acyl-alkyl C36:2	grey			101_Phosphatidylcholine acyl-alkyl C36:2	101_Phosphatidylcholine acyl-alkyl C36:2	turquoise
102_Phosphatidylcholine acyl-alkyl C36:3	102_Phosphatidylcholine acyl-alkyl C36:3	grey			102_Phosphatidylcholine acyl-alkyl C36:3	102_Phosphatidylcholine acyl-alkyl C36:3	turquoise
103_Phosphatidylcholine acyl-alkyl C36:4	103_Phosphatidylcholine acyl-alkyl C36:4	turquoise			103_Phosphatidylcholine acyl-alkyl C36:4	103_Phosphatidylcholine acyl-alkyl C36:4	turquoise
104_Phosphatidylcholine acyl-alkyl C36:5	104_Phosphatidylcholine acyl-alkyl C36:5	turquoise			104_Phosphatidylcholine acyl-alkyl C36:5	104_Phosphatidylcholine acyl-alkyl C36:5	turquoise
105_Phosphatidylcholine acyl-alkyl C38:0	105_Phosphatidylcholine acyl-alkyl C38:0	brown			105_Phosphatidylcholine acyl-alkyl C38:0	105_Phosphatidylcholine acyl-alkyl C38:0	turquoise
106_Phosphatidylcholine acyl-alkyl C38:1	106_Phosphatidylcholine acyl-alkyl C38:1	grey			106_Phosphatidylcholine acyl-alkyl C38:1	106_Phosphatidylcholine acyl-alkyl C38:1	grey
107_Phosphatidylcholine acyl-alkyl C38:2	107_Phosphatidylcholine acyl-alkyl C38:2	grey			107_Phosphatidylcholine acyl-alkyl C38:2	107_Phosphatidylcholine acyl-alkyl C38:2	turquoise
108_Phosphatidylcholine acyl-alkyl C38:3	108_Phosphatidylcholine acyl-alkyl C38:3	turquoise			108_Phosphatidylcholine acyl-alkyl C38:3	108_Phosphatidylcholine acyl-alkyl C38:3	turquoise
109_Phosphatidylcholine acyl-alkyl C38:4	109_Phosphatidylcholine acyl-alkyl C38:4	turquoise			109_Phosphatidylcholine acyl-alkyl C38:4	109_Phosphatidylcholine acyl-alkyl C38:4	turquoise
110_Phosphatidylcholine acyl-alkyl C38:5	110_Phosphatidylcholine acyl-alkyl C38:5	turquoise			110_Phosphatidylcholine acyl-alkyl C38:5	110_Phosphatidylcholine acyl-alkyl C38:5	turquoise
111_Phosphatidylcholine acyl-alkyl C38:6	111_Phosphatidylcholine acyl-alkyl C38:6	turquoise			111_Phosphatidylcholine acyl-alkyl C38:6	111_Phosphatidylcholine acyl-alkyl C38:6	turquoise
112_Phosphatidylcholine acyl-alkyl C40:1	112_Phosphatidylcholine acyl-alkyl C40:1	grey			112_Phosphatidylcholine acyl-alkyl C40:1	112_Phosphatidylcholine acyl-alkyl C40:1	turquoise
113_Phosphatidylcholine acyl-alkyl C40:2	113_Phosphatidylcholine acyl-alkyl C40:2	blue			113_Phosphatidylcholine acyl-alkyl C40:2	113_Phosphatidylcholine acyl-alkyl C40:2	turquoise
114_Phosphatidylcholine acyl-alkyl C40:3	114_Phosphatidylcholine acyl-alkyl C40:3	blue			114_Phosphatidylcholine acyl-alkyl C40:3	114_Phosphatidylcholine acyl-alkyl C40:3	blue
115_Phosphatidylcholine acyl-alkyl C40:4	115_Phosphatidylcholine acyl-alkyl C40:4	turquoise			115_Phosphatidylcholine acyl-alkyl C40:4	115_Phosphatidylcholine acyl-alkyl C40:4	turquoise
116_Phosphatidylcholine acyl-alkyl C40:5	116_Phosphatidylcholine acyl-alkyl C40:5	turquoise			116_Phosphatidylcholine acyl-alkyl C40:5	116_Phosphatidylcholine acyl-alkyl C40:5	turquoise
117_Phosphatidylcholine acyl-alkyl C40:6	117_Phosphatidylcholine acyl-alkyl C40:6	turquoise			117_Phosphatidylcholine acyl-alkyl C40:6	117_Phosphatidylcholine acyl-alkyl C40:6	turquoise
118_Phosphatidylcholine acyl-alkyl C42:0	118_Phosphatidylcholine acyl-alkyl C42:0	blue			118_Phosphatidylcholine acyl-alkyl C42:0	118_Phosphatidylcholine acyl-alkyl C42:0	grey
119_Phosphatidylcholine acyl-alkyl C42:1	119_Phosphatidylcholine acyl-alkyl C42:1	grey			119_Phosphatidylcholine acyl-alkyl C42:1	119_Phosphatidylcholine acyl-alkyl C42:1	grey
120_Phosphatidylcholine acyl-alkyl C42:2	120_Phosphatidylcholine acyl-alkyl C42:2	brown			120_Phosphatidylcholine acyl-alkyl C42:2	120_Phosphatidylcholine acyl-alkyl C42:2	turquoise
121_Phosphatidylcholine acyl-alkyl C42:3	121_Phosphatidylcholine acyl-alkyl C42:3	blue			121_Phosphatidylcholine acyl-alkyl C42:3	121_Phosphatidylcholine acyl-alkyl C42:3	blue
122_Phosphatidylcholine acyl-alkyl C42:4	122_Phosphatidylcholine acyl-alkyl C42:4	blue			122_Phosphatidylcholine acyl-alkyl C42:4	122_Phosphatidylcholine acyl-alkyl C42:4	blue
123_Phosphatidylcholine acyl-alkyl C42:5	123_Phosphatidylcholine acyl-alkyl C42:5	blue			123_Phosphatidylcholine acyl-alkyl C42:5	123_Phosphatidylcholine acyl-alkyl C42:5	blue
124_Phosphatidylcholine acyl-alkyl C44:3	124_Phosphatidylcholine acyl-alkyl C44:3	blue			124_Phosphatidylcholine acyl-alkyl C44:3	124_Phosphatidylcholine acyl-alkyl C44:3	blue
125_Phosphatidylcholine acyl-alkyl C44:4	125_Phosphatidylcholine acyl-alkyl C44:4	blue			125_Phosphatidylcholine acyl-alkyl C44:4	125_Phosphatidylcholine acyl-alkyl C44:4	blue
126_Phosphatidylcholine acyl-alkyl C44:5	126_Phosphatidylcholine acyl-alkyl C44:5	blue			126_Phosphatidylcholine acyl-alkyl C44:5	126_Phosphatidylcholine acyl-alkyl C44:5	blue
127_Phosphatidylcholine acyl-alkyl C44:6	127_Phosphatidylcholine acyl-alkyl C44:6	blue			127_Phosphatidylcholine acyl-alkyl C44:6	127_Phosphatidylcholine acyl-alkyl C44:6	blue
128_hydroxysphingomyeline C14:1	128_hydroxysphingomyeline C14:1	grey			128_hydroxysphingomyeline C14:1	128_hydroxysphingomyeline C14:1	grey
129_hydroxysphingomyeline C16:1	129_hydroxysphingomyeline C16:1	grey			129_hydroxysphingomyeline C16:1	129_hydroxysphingomyeline C16:1	grey
130_hydroxysphingomyeline C22:1	130_hydroxysphingomyeline C22:1	grey			130_hydroxysphingomyeline C22:1	130_hydroxysphingomyeline C22:1	grey
131_hydroxysphingomyeline C22:2	131_hydroxysphingomyeline C22:2	grey			131_hydroxysphingomyeline C22:2	131_hydroxysphingomyeline C22:2	grey
132_hydroxysphingomyeline C24:1	132_hydroxysphingomyeline C24:1	grey			132_hydroxysphingomyeline C24:1	132_hydroxysphingomyeline C24:1	grey
133_Sphingomyeline C16:0	133_Sphingomyeline C16:0	grey			133_Sphingomyeline C16:0	133_Sphingomyeline C16:0	grey
134_Sphingomyeline C16:1	134_Sphingomyeline C16:1	grey			134_Sphingomyeline C16:1	134_Sphingomyeline C16:1	grey
135_Sphingomyeline C18:0	135_Sphingomyeline C18:0	grey			135_Sphingomyeline C18:0	135_Sphingomyeline C18:0	grey
136_Sphingomyeline C18:1	136_Sphingomyeline C18:1	grey			136_Sphingomyeline C18:1	136_Sphingomyeline C18:1	grey
137_Sphingomyeline C20:2	137_Sphingomyeline C20:2	grey			137_Sphingomyeline C20:2	137_Sphingomyeline C20:2	grey
138_Sphingomyeline C24:0	138_Sphingomyeline C24:0	grey			138_Sphingomyeline C24:0	138_Sphingomyeline C24:0	grey
139_Sphingomyeline C24:1	139_Sphingomyeline C24:1	blue			139_Sphingomyeline C24:1	139_Sphingomyeline C24:1	grey
140_Sphingomyeline C26:0	140_Sphingomyeline C26:0	grey			140_Sphingomyeline C26:0	140_Sphingomyeline C26:0	grey
141_Sphingomyeline C26:1	141_Sphingomyeline C26:1	grey			141_Sphingomyeline C26:1	141_Sphingomyeline C26:1	grey
142_sugars	142_sugars	grey			142_sugars	142_sugars	grey
143_Alanine	143_Alanine	grey			143_Alanine	143_Alanine	brown
144_Arginine	144_Arginine	grey			144_Arginine	144_Arginine	grey
145_Asparagine	145_Asparagine	grey			145_Asparagine	145_Asparagine	brown
146_Aspartate	146_Aspartate	grey			146_Aspartate	146_Aspartate	brown
147_Citrulline	147_Citrulline	grey			147_Citrulline	147_Citrulline	brown
148_Glutamine	148_Glutamine	grey			148_Glutamine	148_Glutamine	grey
149_Glutamate	149_Glutamate	grey			149_Glutamate	149_Glutamate	brown
150_Glycine	150_Glycine	grey			150_Glycine	150_Glycine	grey
151_Histidine	151_Histidine	grey			151_Histidine	151_Histidine	grey
152_Isoleucine	152_Isoleucine	grey			152_Isoleucine	152_Isoleucine	grey
153_Leucine	153_Leucine	grey			153_Leucine	153_Leucine	grey
154_Lysine	154_Lysine	grey			154_Lysine	154_Lysine	grey
155_Methionine	155_Methionine	grey			155_Methionine	155_Methionine	grey
156_Ornithine	156_Ornithine	grey			156_Ornithine	156_Ornithine	grey
157_Phenylalanine	157_Phenylalanine	grey			157_Phenylalanine	157_Phenylalanine	grey
158_Proline	158_Proline	grey			158_Proline	158_Proline	grey
159_Serine	159_Serine	grey			159_Serine	159_Serine	grey
160_Threonine	160_Threonine	grey			160_Threonine	160_Threonine	brown
161_Trptophan	161_Trptophan	grey			161_Trptophan	161_Trptophan	grey
162_Tyrosine	162_Tyrosine	grey			162_Tyrosine	162_Tyrosine	grey
163_Valine	163_Valine	grey			163_Valine	163_Valine	grey
164_Acetylornithine	164_Acetylornithine	grey			164_Acetylornithine	164_Acetylornithine	grey
165_Asymmetric dimethylarginine	165_Asymmetric dimethylarginine	grey			165_Asymmetric_dimethylarginine	165_Asymmetric_dimethylarginine	grey
166_Symmetric dimethylarginine	166_Symmetric dimethylarginine	grey			166_Symmetric_dimethylarginine	166_Symmetric_dimethylarginine	brown
167_alpha-Aminoadipic acid	167_alpha-Aminoadipic acid	grey			167_alpha_Aminoadipic_acid	167_alpha_Aminoadipic_acid	grey
168_Creatinine	168_Creatinine	grey			168_Creatinine	168_Creatinine	brown
169_DOPA	169_DOPA	grey			169_DOPA	169_DOPA	brown
170_Dopamine	170_Dopamine	grey			170_Dopamine	170_Dopamine	brown
171_Kynurenine	171_Kynurenine	grey			171_Kynurenine	171_Kynurenine	grey
172_Methioninesulfoxide	172_Methioninesulfoxide	grey			172_Methioninesulfoxide	172_Methioninesulfoxide	grey
173_Nitrotyrosine	173_Nitrotyrosine	grey			173_Nitrotyrosine	173_Nitrotyrosine	grey
174_t4-hydroxyproline	174_t4-hydroxyproline	grey			174_t4_hydroxyproline	174_t4_hydroxyproline	grey
175_c4-hydroxyproline	175_c4-hydroxyproline	grey			175_c4_hydroxyproline	175_c4_hydroxyproline	grey
176_Phenylethylamine	176_Phenylethylamine	grey			176_Phenylethylamine	176_Phenylethylamine	grey
177_Putrescine	177_Putrescine	grey			177_Putrescine	177_Putrescine	brown
178_Sarcosine	178_Sarcosine	grey			178_Sarcosine	178_Sarcosine	grey
179_Serotonin	179_Serotonin	grey			179_Serotonin	179_Serotonin	grey
180_Spermidine	180_Spermidine	grey			180_Spermidine	180_Spermidine	brown
181_Spermine	181_Spermine	grey			181_Spermine	181_Spermine	brown
182_Taurine	182_Taurine	grey			182_Taurine	182_Taurine	grey
