# Supplementary material for: Osteopenia Metabolomic Biomarkers for Early Warning of Osteoporosis
Source: Metabolites. 2025 Jan 20;15(1):66. doi: 10.3390/metabo15010066 (PMC11767427; doi:10.3390/metabo15010066)
Supplement: Supplementary file 1 [file metabolites-15-00066-s001.zip › Table S5(Mediation).xlsx]

## Sheet: Sheet1
	ACME		ADE
Mediator	β (95% CI)	P value	β (95% CI)	P value	Proportion(%)
Phosphatidylcholine diacyl C34:1	-0.01211 (-0.14924,0.00355)	0.176	0.00382 (-0.04299,0.12602)	0.082	45.3
Phosphatidylcholine diacyl C38:5	-0.01546 (-0.21329,-0.00000)	0.024	0.00699 (-0.03207,0.18342)	0.09	47.9
Phosphatidylcholine diacyl C40:5	-0.01558 (-0.20869,-0.00000)	0.048	0.00699 (-0.03149,0.19055)	0.092	47.6
Phosphatidylcholine diacyl C40:6	-0.00680 (-0.06202,0.00162)	0.21	-0.00183 (-0.07918,0.04607)	0.054	34.3
Phosphatidylcholine diacyl C36:1	-0.01702 (-0.25712,-0.00000)	0.03	0.00893 (-0.02200,0.24309)	0.104	48.8
Phosphatidylcholine acyl-alkyl C36:4	0.01149 (-0.00567,0.17087)	0.768	-0.02023 (-0.29502,-0.00000)	0.024	-11.8
Phosphatidylcholine acyl-alkyl C38:5	-0.00276 (-0.03731,0.01693)	0.32	-0.00559 (-0.11830,-0.00000)	0.046	29.4
Phosphatidylcholine acyl-alkyl C40:5	-0.00494 (-0.04292,0.00599)	0.216	-0.00335 (-0.10309,0.02757)	0.054	36.4
Phosphatidylcholine acyl-alkyl C42:2	-0.00576 (-0.04835,0.00227)	0.226	-0.00277 (-0.08972,0.01378)	0.054	33.1
